# Supplementary material for: Dopamine response gene pathways in dorsal striatum MSNs from a gene expression viewpoint: cAMP-mediated gene networks
Source: BMC Neurosci. 2020 Mar 26;21:12. doi: 10.1186/s12868-020-00560-w (PMC7099774; doi:10.1186/s12868-020-00560-w)
Supplement: Supplementary file 1 — Additional file 1: Table S1. Encoding and expression profiles of transcripts. Table S2. Expression profiles of phosphatase subunit genes. Table S3. Encoding and expression profiles of transcripts. Gene symbol denotes the presence of transcripts variation in the names supplied with dash followed by number of (minor expressed) splice isoform. [file 12868_2020_560_MOESM1_ESM.xlsx]

## Sheet: Supplemental Table S1
Supplemental Table S1. Encoding and expression profiles of transcripts.
	9 dorsal striatum samples are encoded as: C - controls samples A - aggressive (winners) samples, L - loser samples;
		control mice					winners					losers
transript id	gene symbol	C1	C2	C3	Mean	STDEV	A1	A2	A3	Mean	STDEV	L1	L2	L3	Mean	STDEV
NM_001012765	Adcy5	279.77	302.428	376.518	319.572	50.6012	279.578	444.627	318.311	347.505	86.3106	290.47	131.086	268.631	230.062	86.4087
NM_001008533	Adora1	30.4878	33.9298	33.4458	32.6211	1.8633	29.6255	46.3749	33.3794	36.4599	8.78936	35.3755	43.8195	38.9853	39.3934	4.23677
NM_009630	Adora2a	176.873	210.373	242.14	209.795	32.6373	173.544	317.808	198.491	229.948	77.1049	202.969	71.0268	151.357	141.784	66.49
NM_009871	Cdk5r1	86.9512	82.1277	83.5308	84.2032	2.48106	79.6948	102.327	82.0246	88.0155	12.4488	82.9222	77.653	75.442	78.6724	3.84288
NM_001291801	Drd1	67.2247	67.6287	71.668	68.8405	2.45703	60.4245	59.6633	63.6879	61.2586	2.13801	75.4811	15.9086	56.0483	49.146	30.3801
NM_010077	Drd2	129.307	152.675	168.808	150.263	19.8606	118.91	223.117	142.02	161.349	54.7264	151.9	46.4262	131.667	109.998	55.9763
NM_008138	Gnai2	77.4423	81.0782	95.9418	84.8208	9.80117	79.6955	124.065	84.5788	96.1131	24.3299	79.9943	120.118	95.8679	98.6601	20.2071
NM_010307	Gnal	142.564	160.519	151.11	151.398	8.98096	116.922	139.145	141.699	132.589	13.6277	145.269	72.6431	134.879	117.597	39.2763
NM_022427	Gpr88	335.036	348.316	344.072	342.475	6.78257	302.182	274.848	292.018	289.683	13.8158	362.195	80.3884	243.874	228.819	141.505
NM_008169	Grin1	134.897	135.313	164.073	144.761	16.726	131.84	214.173	150.97	165.661	43.0877	132.487	135.071	130.443	132.667	2.31924
NM_008170	Grin2a	10.3891	11.2634	8.879	10.1772	1.20623	8.17924	6.36015	10.3155	8.28497	1.9798	11.3585	6.97005	9.64572	9.32476	2.21177
NM_008171	Grin2b	20.495	19.8518	17.9436	19.4301	1.32694	18.1156	18.7477	17.1518	18.005	0.803675	22.4128	13.5242	15.9124	17.2831	4.60011
NM_010350	Grin2c	11.1743	11.5068	12.4444	11.7085	0.658635	11.5617	14.5175	11.9571	12.6788	1.60462	10.962	27.1059	15.1057	17.7245	8.38452
NM_008172	Grin2d	8.50892	6.56726	7.41185	7.49601	0.973562	8.60621	9.28411	6.85303	8.24778	1.25455	7.00383	15.3173	7.23436	9.85183	4.73464
NM_023168	Grina	239.36	195.688	231.743	222.264	23.3282	223.262	288.208	212.628	241.366	40.9133	246.16	283.828	207.521	245.836	38.1545
NM_008927	Map2k1	98.666	95.9626	104.225	99.6179	4.21264	90.7708	129.239	97.8912	105.967	20.4662	93.1459	63.2445	84.8338	80.4081	15.4342
NM_011840	Map2k5	9.13215	9.44372	10.8385	9.80479	0.908673	8.89939	12.537	9.40361	10.28	1.97081	10.8313	12.5122	9.49699	10.9468	1.51092
NM_001038663	Mapk1	98.8792	92.8088	87.8314	93.1731	5.5329	95.7215	73.5549	87.8587	85.7117	11.2382	107.759	43.6359	80.2518	77.2156	32.1692
NM_011952	Mapk3	78.9971	83.1078	92.0251	84.71	6.66014	76.2903	130.504	87.5077	98.1007	28.6171	81.5629	95.4372	88.6595	88.5532	6.93776
NM_001291033	Mapk7	7.31225	7.38013	8.1665	7.61963	0.474821	6.78462	9.80383	7.91802	8.16882	1.52515	6.81976	9.90829	8.24267	8.32357	1.54585
NM_001290707	Pde10a	192.887	241.382	235.815	223.361	26.5379	194.821	235.087	220.923	216.944	20.4258	267.243	64.3969	198.844	176.828	103.2
NM_001286502	Pdyn	48.1491	48.9859	51.4074	49.5141	1.69216	38.0462	53.7904	43.9988	45.2785	7.94972	34.63	16.5259	46.3324	32.4961	15.0174
NM_001002927	Penk	1042.84	1240.94	1203.42	1162.4	105.228	873.037	1483.38	1158.7	1171.71	305.379	1024.07	330.912	876.181	743.721	365.07
NM_031868	Ppp1ca	227.453	238.635	280.206	248.765	27.7971	205.913	300.776	228.739	245.143	49.5132	247.807	137.398	205.644	196.95	55.7156
NM_172707	Ppp1cb	72.9802	56.9249	46.1293	58.6781	13.511	57.1994	28.2306	49.1712	44.8671	14.9563	81.2385	39.9823	51.0446	57.4218	21.3546
NM_013636	Ppp1cc	94.5089	93.3992	91.7258	93.2113	1.40103	91.186	88.0391	90.6055	89.9435	1.67463	109.564	80.1139	85.4703	91.7161	15.6871
NM_144828	Ppp1r1b	906.77	1343.04	1415.65	1221.82	275.246	939.877	2205.04	1332.29	1492.4	647.6	1029.54	492.051	1059.97	860.52	319.466
NM_019411	Ppp2ca	124.24	108.894	123.687	118.94	8.70477	106.374	78.8019	103.925	96.367	15.261	111.476	99.4151	111.157	107.349	6.87313
NM_001293622	Ppp3ca	384.041	415.933	371.111	390.362	23.0698	351.284	333.43	372.357	352.357	19.4857	454.48	143.42	326.161	308.02	156.321
NM_001277898	Prkaca	77.0558	67.2771	65.5254	69.9528	6.21345	65.8864	93.0184	66.1299	75.0116	15.5949	67.9845	92.4426	67.9183	76.1151	14.14
NM_001163565	Ptpn5	219.97	239.89	272.205	244.022	26.3615	190.004	319.032	234.987	248.008	65.4921	203.398	123.77	217.175	181.448	50.4231
NM_009311	Tac1	172.373	179.964	165.749	172.695	7.11298	130.064	158.343	161.937	150.115	17.4571	181.303	47.4564	146.103	124.954	69.3843
NM_001199971	Tac2	3.77523	0.120316	0.401269	1.43227	2.03392	0.756672	0.480071	1.86032	1.03235	0.730255	1.34986	3.1098	1.63517	2.03161	0.944574

## Sheet: Heat maps_HID
2.26562	125.403					11.3428	89.4521
1	125.403					3.375	89.4521
1	0					3.375	5.62018
1	125.403					1.5	5.62018
3.53125	125.403					1.5	0.593445
3.53125	80.8372					1	0.593445
2	80.8372					1	0
2	0					1	0.593445
2	80.8372					2	0.593445
5.0625	80.8372					2	0
5.0625	19.2523					2	0.593445
3.5	19.2523					1.5	0.593445
3.5	8.99122					1.5	5.62018
3	8.99122					5.25	5.62018
3	0					5.25	3.16556
3	8.99122					3.75	3.16556
4	8.99122					3.75	0.876601
4	0					3	0.876601
4	8.99122					3	0
3.5	8.99122					3	0.876601
3.5	19.2523					4.5	0.876601
6.625	19.2523					4.5	0.242228
6.625	13.1628					4	0.242228
5.5	13.1628					4	0
5.5	6.42296					4	0.242228
5	6.42296					5	0.242228
5	0					5	0
5	6.42296					5	0.242228
6	6.42296					4.5	0.242228
6	0					4.5	0.876601
6	6.42296					3.75	0.876601
5.5	6.42296					3.75	3.16556
5.5	13.1628					6.75	3.16556
7.75	13.1628					6.75	1.49607
7.75	6.52996					6	1.49607
7	6.52996					6	0
7	0					6	1.49607
7	6.52996					7.5	1.49607
8.5	6.52996					7.5	0.894156
8.5	3.40077					7	0.894156
8	3.40077					7	0
8	0					7	0.894156
8	3.40077					8	0.894156
9	3.40077					8	0
9	0					8	0.894156
9	3.40077					7.5	0.894156
8.5	3.40077					7.5	1.49607
8.5	6.52996					6.75	1.49607
7.75	6.52996					6.75	3.16556
7.75	13.1628					5.25	3.16556
6.625	13.1628					5.25	5.62018
6.625	19.2523					3.375	5.62018
5.0625	19.2523					3.375	89.4521
5.0625	80.8372					19.3105	89.4521
3.53125	80.8372					19.3105	50.37
3.53125	125.403					11.4805	50.37
2.26562	125.403					11.4805	9.4742
						9.75	9.4742
						9.75	1.64173
						9	1.64173
						9	0
						9	1.64173
						10.5	1.64173
						10.5	0.675539
						10	0.675539
						10	0
						10	0.675539
						11	0.675539
						11	0
						11	0.675539
						10.5	0.675539
						10.5	1.64173
						9.75	1.64173
						9.75	9.4742
						13.2109	9.4742
						13.2109	1.98459
						12	1.98459
						12	0
						12	1.98459
						14.4219	1.98459
						14.4219	0.824377
						13	0.824377
						13	0
						13	0.824377
						15.8438	0.824377
						15.8438	0.510042
						14	0.510042
						14	0
						14	0.510042
						17.6875	0.510042
						17.6875	0.404608
						15.875	0.404608
						15.875	0.271052
						15	0.271052
						15	0
						15	0.271052
						16.75	0.271052
						16.75	0.178729
						16	0.178729
						16	0
						16	0.178729
						17.5	0.178729
						17.5	0.141769
						17	0.141769
						17	0
						17	0.141769
						18	0.141769
						18	0
						18	0.141769
						17.5	0.141769
						17.5	0.178729
						16.75	0.178729
						16.75	0.271052
						15.875	0.271052
						15.875	0.404608
						19.5	0.404608
						19.5	0.37463
						19	0.37463
						19	0
						19	0.37463
						20	0.37463
						20	0
						20	0.37463
						19.5	0.37463
						19.5	0.404608
						17.6875	0.404608
						17.6875	0.510042
						15.8438	0.510042
						15.8438	0.824377
						14.4219	0.824377
						14.4219	1.98459
						13.2109	1.98459
						13.2109	9.4742
						11.4805	9.4742
						11.4805	50.37
						27.1406	50.37
						27.1406	19.8422
						23.4062	19.8422
						23.4062	4.07572
						21.5	4.07572
						21.5	0.740819
						21	0.740819
						21	0
						21	0.740819
						22	0.740819
						22	0
						22	0.740819
						21.5	0.740819
						21.5	4.07572
						25.3125	4.07572
						25.3125	1.74143
						23.75	1.74143
						23.75	0.636086
						23	0.636086
						23	0
						23	0.636086
						24.5	0.636086
						24.5	0.187048
						24	0.187048
						24	0
						24	0.187048
						25	0.187048
						25	0
						25	0.187048
						24.5	0.187048
						24.5	0.636086
						23.75	0.636086
						23.75	1.74143
						26.875	1.74143
						26.875	0.653864
						26	0.653864
						26	0
						26	0.653864
						27.75	0.653864
						27.75	0.247314
						27	0.247314
						27	0
						27	0.247314
						28.5	0.247314
						28.5	0.122531
						28	0.122531
						28	0
						28	0.122531
						29	0.122531
						29	0
						29	0.122531
						28.5	0.122531
						28.5	0.247314
						27.75	0.247314
						27.75	0.653864
						26.875	0.653864
						26.875	1.74143
						25.3125	1.74143
						25.3125	4.07572
						23.4062	4.07572
						23.4062	19.8422
						30.875	19.8422
						30.875	8.64298
						30	8.64298
						30	0
						30	8.64298
						31.75	8.64298
						31.75	3.19876
						31	3.19876
						31	0
						31	3.19876
						32.5	3.19876
						32.5	1.63181
						32	1.63181
						32	0
						32	1.63181
						33	1.63181
						33	0
						33	1.63181
						32.5	1.63181
						32.5	3.19876
						31.75	3.19876
						31.75	8.64298
						30.875	8.64298
						30.875	19.8422
						27.1406	19.8422
						27.1406	50.37
						19.3105	50.37
						19.3105	89.4521
						11.3428	89.4521

## Sheet: Heat maps_HID1
	L2	A2	C1	L1	A1	L3	C3	C2	A3
Grin2c	1	1	1	1	1	1	1	1	1
Grin2d	1	1	1	1	1	1	1	1	1
Adora1	1	1	1	1	1	1	1	1	1
Gnai2	1	1	1	1	1	1	1	1	1
Mapk7	1	1	1	1	1	1	1	1	1
Map2k5	1	1	1	1	1	1	1	1	1
Grina	1	1	1	1	1	1	1	1	1
Prkaca	1	1	1	1	1	1	1	1	1
Cdk5r1	1	1	1	1	1	1	1	1	1
Grin1	1	1	1	1	1	1	1	1	1
Mapk3	1	1	1	1	1	1	1	1	1
Pdyn	1	1	1	1	1	1	1	1	1
Ppp1r1b	1	1	1	1	1	1	1	1	1
Penk	1	1	1	1	1	1	1	1	1
Ppp1ca	1	1	1	1	1	1	1	1	1
Drd2	1	1	1	1	1	1	1	1	1
Adcy5	1	1	1	1	1	1	1	1	1
Adora2a	1	1	1	1	1	1	1	1	1
Map2k1	1	1	1	1	1	1	1	1	1
Ptpn5	1	1	1	1	1	1	1	1	1
Grin2b	1	1	1	1	1	1	1	1	1
Ppp1cc	1	1	1	1	1	1	1	1	1
Pde10a	1	1	1	1	1	1	1	1	1
Gnal	1	1	1	1	1	1	1	1	1
Tac1	1	1	1	1	1	1	1	1	1
Mapk1	1	1	1	1	1	1	1	1	1
Ppp3ca	1	1	1	1	1	1	1	1	1
Drd1	1	1	1	1	1	1	1	1	1
Gpr88	1	1	1	1	1	1	1	1	1
Tac2	1	1	1	1	1	1	1	1	1
Ppp2ca	1	1	1	1	1	1	1	1	1
Grin2a	1	1	1	1	1	1	1	1	1
Ppp1cb	1	1	1	1	1	1	1	1	1

## Sheet: Supplemental Table S2
Supplemental Table S2. Expression profiles of phosphatase subunit genes.
	The maximum expression rate of alpha (a) catalytic subunit across all phophatases in striatum samples is observed
	protein	gene symbol	STR C1	STR C2	STR C3	AVG	STDDEV	STR A1	STR A2	STR A3	AVG	STDDEV	STR L1	STR L2	STR L3	AVG	STDDEV
		Ppp1ca	227.453	238.635	280.206	248.765	27.7971	205.913	300.776	228.739	245.143	49.5132	247.807	137.398	205.644	196.95	55.7156
	PP1	Ppp1cb	72.9802	56.9249	46.1293	58.6781	13.511	57.1994	28.2306	49.1712	44.8671	14.9563	81.2385	39.9823	51.0446	57.4218	21.3546
		Ppp1cc	94.5089	93.3992	91.7258	93.2113	1.40103	91.186	88.0391	90.6055	89.9435	1.67463	109.564	80.1139	85.4703	91.7161	15.6871
	PP2A	Ppp2ca	124.24	108.894	123.687	118.94	8.70477	106.374	78.8019	103.925	96.367	15.261	111.476	99.4151	111.157	107.349	6.87313
		Ppp2cb	42.6673	37.2072	38.1179	39.3308	2.92515	41.071	31.5249	32.7268	35.1076	5.19933	40.1837	42.8504	38.5762	40.5368	2.15886
	PP2B	Ppp3ca	384.041	415.933	371.111	390.362	23.0698	351.284	333.43	372.357	352.357	19.4857	454.48	143.42	326.161	308.02	156.321
		Ppp3cb	58.9229	49.6518	44.8106	51.1284	7.17109	47.9934	33.6265	43.0487	41.5562	7.29881	63.8868	38.2517	41.1211	47.7532	14.0456
		Ppp3cc	6.74781	6.81622	5.95453	6.50619	0.478972	5.81599	4.3545	6.72504	5.63184	1.19595	6.94595	10.1447	6.66576	7.9188	1.93277

## Sheet: Supplemental Table S3
	Supplementary Table 1. Group wise comparison of gene expression between control and winners, control and losers signature genes expressionwith CuffDiff [1] program (originfal output).
			Red colored numbers adhere to genes significant at 0.05 level; blue colored are ones significant at 0.07 significance threshold
	Dorsal Striatum
			gene	locus	control	affected	status	FPKM_avg_control	FPKM_avg_affected	log2(fold_change)	test_stat	p_value
	Winners
	D2 cluster	NM_001012765	Adcy5	chr16:35152474-35305871	Cov19-20-21	Cov22-23-24	OK	319.572	347.505	0.120895	0.329894	0.58165
		NM_009630	Adora2a	chr10:75316876-75334849	Cov19-20-21	Cov22-23-24	OK	209.796	229.948	0.132322	0.449995	0.4427
		NM_010077	Drd2	chr9:49340365-49427021	Cov19-20-21	Cov22-23-24	OK	150.264	161.349	0.102689	0.316191	0.6286
		NM_001163565	Ptpn5	chr7:47077537-47133953	Cov19-20-21	Cov22-23-24	OK	244.022	248.008	0.0233759	0.0764457	0.8966
		NM_001002927	Penk	chr4:4133214-4141611	Cov19-20-21	Cov22-23-24	OK	1162.4	1171.7	0.0115029	0.0324065	0.95405
		NM_144828	Ppp1r1b	chr11:98348084-98381181	Cov19-20-21	Cov22-23-24	OK	1221.82	1492.4	0.288607	0.791699	0.2083
	D1 passive cluster	NM_001291801	Drd1	chr13:54050555-54055765	Cov19-20-21	Cov22-23-24	OK	68.8405	61.2586	-0.168345	-0.614229	0.2952
		NM_010307	Gnal	chr18:67088297-67245854	Cov19-20-21	Cov22-23-24	OK	151.398	132.589	-0.191383	-0.609455	0.29235
		NM_001290707	Pde10a	chr17:8525173-8986648	Cov19-20-21	Cov22-23-24	OK	223.361	216.944	-0.0420589	-0.113407	0.8485
		NM_009311	Tac1	chr6:7554693-7563024	Cov19-20-21	Cov22-23-24	OK	172.696	150.115	-0.202165	-0.726818	0.20535
		NM_022427	Gpr88	chr3:116249027-116254071	Cov19-20-21	Cov22-23-24	OK	342.475	289.683	-0.241524	-0.802779	0.183
	D1 active cluster	NM_001277898	Prkaca	chr8:83972647-83996700	Cov19-20-21	Cov22-23-24	OK	69.9528	75.0116	0.100731	0.368437	0.51195
		NM_008138	Gnai2	chr9:107614123-107635397	Cov19-20-21	Cov22-23-24	OK	84.8208	96.1132	0.180318	0.645585	0.2543
	Losers
	D2 cluster	NM_001012765	Adcy5	chr16:35152474-35305871	Cov19-20-21	Cov25-26-27	OK	321.42	230.062	-0.482439	-1.15488	0.04285
		NM_009630	Adora2a	chr10:75316876-75334849	Cov19-20-21	Cov25-26-27	OK	210.998	141.784	-0.573529	-1.66466	0.00395
		NM_010077	Drd2	chr9:49340365-49427021	Cov19-20-21	Cov25-26-27	OK	151.098	109.998	-0.458006	-1.24044	0.0566
		NM_001163565	Ptpn5	chr7:47077537-47133953	Cov19-20-21	Cov25-26-27	OK	245.37	181.448	-0.435409	-1.25627	0.03245
		NM_001002927	Penk	chr4:4133214-4141611	Cov19-20-21	Cov25-26-27	OK	1168.59	743.721	-0.651932	-1.65686	0.0044
		NM_144828	Ppp1r1b	chr11:98348084-98381181	Cov19-20-21	Cov25-26-27	OK	1228.98	860.521	-0.514179	-1.23093	0.03725
	D1 passive cluster	NM_001291801	Drd1	chr13:54050555-54055765	Cov19-20-21	Cov25-26-27	OK	69.198	49.146	-0.493655	-1.61835	0.00925
		NM_010307	Gnal	chr18:67088297-67245854	Cov19-20-21	Cov25-26-27	OK	152.17	117.597	-0.371829	-1.07018	0.0668
		NM_001290707	Pde10a	chr17:8525173-8986648	Cov19-20-21	Cov25-26-27	OK	224.562	176.828	-0.344764	-0.823719	0.16775
		NM_009311	Tac1	chr6:7554693-7563024	Cov19-20-21	Cov25-26-27	OK	173.554	124.954	-0.473987	-1.47776	0.0128
		NM_022427	Gpr88	chr3:116249027-116254071	Cov19-20-21	Cov25-26-27	OK	344.237	228.819	-0.589198	-1.70953	0.0054
	D1 active cluster	NM_001277898	Prkaca	chr8:83972647-83996700	Cov19-20-21	Cov25-26-27	OK	70.2893	76.1151	0.114878	0.363593	0.52225
		NM_008138	Gnai2	chr9:107614123-107635397	Cov19-20-21	Cov25-26-27	OK	85.2938	98.66	0.210024	0.654436	0.2401
[1] Trapnell C, Roberts A, Goff L, Pertea G, Kim D, Kelley DR, Pimentel H, Salzberg SL, Rinn JL, Pachter L. Differential gene and transcript expression analysis of RNA-seq experiments with TopHat and Cufflinks. Nat Protoc. 2012;7(3):562-578.

## Sheet: Supplemental Table S4
Supplemental Table S3. Encoding and expression profiles of transcripts. Gene symbol denotates the presence of transcripts variation in the names supplied with dash followed by number of (minor expressed) splice isoform.
	Bold typed are negatively correlated pairs of transcript isoforms, meaning their switching in the course of changing the state of neurons (D2<-> DA depleted; D1 passive <-> D1 active)
	9 dorsal striatum samples are encoded as: C - controls samples A - aggressive (winners) samples, L - loser samples; 'Trascript status' denotates the type of splice isoform
			control mice			winners			losers
id	gene symbol	C1	C2	C3	A1	A2	A3	L1	L2	L3	AVG	STDDEV	Transcript status:
NM_001012765	Adcy5	322.126	365.603	438.501	297.566	494.38	376.595	382.185	145.148	314.474	348.509	98.3599	N/A
NM_001008533	Adora1	12.2234	12.0021	16.9914	9.83191	20.9678	14.2439	18.6498	19.663	16.1677	15.6379	3.8132	short
NM_001291928	Adora1_1	18.2927	17.8192	12.9335	19.1062	20.4176	16.0061	18.0819	19.7184	18.5499	17.8806	2.23511	long
NM_009630	Adora2a	192.501	237.291	266.318	174.258	331.498	221.605	245.166	74.2531	165.639	212.059	72.4485	N/A
NM_009871	Cdk5r1	94.4501	98.3888	96.641	84.8748	112.971	96.3123	93.7635	85.42	87.584	94.4895	8.57055	N/A
NM_001291801	Drd1	41.4865	56.3031	54.2494	46.0158	42.6385	50.9153	50.3607	13.1641	49.3195	44.9392	12.8848	short
NM_010076	Drd1_1	29.8766	25.1199	29.194	24.6324	23.8143	24.3093	20.4687	4.39602	16.0193	21.9812	7.80299	long
NM_010077	Drd2	150	180.938	193.935	133.54	244.747	164.98	175.848	50.5428	151.563	160.677	52.3164	N/A
NM_008138	Gnai2	94.3201	92.8065	106.372	92.6423	131.664	96.1364	102.936	128.15	108.806	105.981	14.8023	N/A
NM_010307	Gnal	174.724	190.298	171.807	153.82	150.96	163.12	156.854	51.7491	150.281	151.513	39.6518	short
NM_177137	Gnal_1	4.55506	2.25134	3.3436	4.38455	2.66823	3.47834	3.44577	28.2369	6.51791	6.54241	8.2302	long
NM_022427	Gpr88	337.557	417.911	398.921	311.67	303.667	343.412	365.574	88.5351	283.624	316.763	96.1051	N/A
NM_001177656	Grin1	578.174	417.924	619.692	607.172	501.898	737.586	987.106	3749.84	793.031	999.158	1045.06	exon4 included
NM_008169	Grin1_1	107.1	108.38	130.965	100.046	166.466	118.409	123.449	58.2225	93.1999	111.804	29.4183	exon20 incl, long UTR
NM_001177657	Grin1_2	49.199	45.6239	46.9861	39.4833	59.3999	44.5128	40.6043	21.2706	42.6635	43.3048	10.1365	exon4, 20 excluded (shortest)
NM_008170	Grin2a	1.3765	1.53456	2.00913	1.41661	1.44877	2.18026	2.39956	1.21906	1.92528	1.7233	0.413553	N/A
NM_008171	Grin2b	19.265	19.6281	19.1808	17.1192	20.5512	15.1697	19.1804	11.6289	16.1972	17.5467	2.83561	N/A
NM_010350	Grin2c	11.6185	12.8156	13.4834	11.1219	14.7972	13.3762	13.7067	27.9385	16.493	15.039	5.09309	N/A
NM_008172	Grin2d	4.22508	1.87854	2.4783	3.30724	2.86589	2.46608	2.3582	11.4778	3.05459	3.79019	2.96008	N/A
NM_023168	Grina	250.494	234.523	268.334	215.174	317.881	249.602	271.309	312.256	241.086	262.295	34.3611	N/A
NM_008927	Map2k1	118.912	115.14	120.844	109.658	142.798	115.124	116.269	69.659	98.6655	111.897	19.6479	N/A
NM_011840	Map2k5	10.2181	11.2984	12.4256	10.0786	13.7969	11.0509	11.8773	13.7784	10.9783	11.7225	1.37834	N/A
NM_011949	Mapk1	88.1923	97.7568	89.136	92.9539	67.8498	88.613	81.5842	41.5292	81.1213	80.9707	17.0689	long
NM_001038663	Mapk1_1	13.2177	13.5568	12.6706	17.1079	13.4307	14.6798	13.0072	6.52543	12.2197	12.9351	2.80266	short
NM_011952	Mapk3	100.325	99.6933	106.672	90.6237	144.155	102.872	109.218	105.093	103.105	106.862	14.9471	N/A
NM_001291034	Mapk7	2.85512	1.91909	2.18772	2.16495	3.51724	4.4621	0.361041	2.93842	4.57613	2.77576	1.32057	long CDS
NM_001291036	Mapk7_1	2.26736	0.00173287	2.46455	1.16057	1.87942	3.57341	0.65952	1.66338	1.77412	1.71601	1.04346	short CDS
NM_011866	Pde10a	170.207	211.518	214.816	182.212	215.965	200.51	224.581	50.9584	177.307	183.119	53.1264	short
NM_001290707	Pde10a_1	3.31069	3.66571	1.68977	3.75662	3.03908	1.6012	3.59887	4.60085	1.56907	2.98132	1.10413	long
NM_001286502	Pdyn	61.8878	62.9634	66.0758	48.9022	69.1387	56.5533	44.5112	21.2413	59.5527	54.5363	14.7542	N/A
NM_001002927	Penk	1340.4	1489.62	1393.68	1147.03	1637.74	1362.07	1269.79	363.781	1016.96	1224.56	369.797	N/A
NM_031868	Ppp1ca	251.279	286.325	324.885	226.726	332.344	269.007	276.135	151.336	239.174	261.912	54.6238	N/A
NM_172707	Ppp1cb	66.6636	68.3046	53.4883	64.0443	31.1977	57.8327	58.091	44.0392	59.3696	55.8923	11.7969	N/A
NM_013636	Ppp1cc	97.6913	112.081	106.357	100.241	97.2935	106.581	108.997	88.2392	99.4157	101.877	7.33371	N/A
NM_144828	Ppp1r1b	1337.58	1612.86	1642.92	1239.54	2438.75	1568	1702.23	542.49	1233.63	1479.78	504.759	long (DARPP32)
NM_001313970	Ppp1r1b_1	459.509	611.854	385.612	625.145	460.226	495.391	591.087	170.608	423.785	469.246	140.798	short (tDARPP32)
NM_019411	Ppp2ca	133.296	130.744	123.138	124.861	87.1269	122.365	111.198	109.638	129.37	119.082	14.4784	N/A
NM_008913	Ppp3ca	392.725	475.265	407.581	414.475	350.796	409.46	424.68	143.803	355.019	374.867	94.26	long (exon13 included)
NM_001293622	Ppp3ca_1	32.8519	23.5759	22.5161	22.5845	17.4275	28.3094	24.124	14.1108	24.1378	23.2931	5.45256	short
NM_008854	Prkaca	58.251	42.4053	70.7207	53.4205	62.3934	52.5992	64.2692	72.8995	49.7986	58.5286	10.0035	long
NM_001277898	Prkaca_1	35.4923	38.3066	5.244	24.8489	40.3272	25.1523	17.3596	28.9034	29.1748	27.201	10.9537	short
NM_001163565	Ptpn5	256.838	270.27	293.942	210.712	335.179	257.513	260.324	121.593	234.062	248.937	59.2482	short
NM_013643	Ptpn5_1	17.3295	7.88505	11.7981	11.5161	7.17694	9.90521	8.0166	11.7531	10.0384	10.6021	3.07105	long
NM_001311060	Tac1	138.822	158.899	146.524	118.536	117.852	126.115	121.81	37.6167	122.778	120.995	34.2859	short
NM_009311	Tac1_1	73.2391	65.5831	55.7806	57.0477	63.4572	71.5503	73.5469	17.0969	54.2039	59.0562	17.4216	long (exon 4 included)
NM_009312	Tac2	5.16814	0.144353	0.46524	1.00342	0.530428	2.18777	1.87815	3.42521	1.90177	1.85605	1.61607	N/A
